# Supplementary material for: Evaluation of the Submaximal Treadmill-Based Fitness Test in Six Brachycephalic Breeds—A Follow-Up Study
Source: Animals (Basel). 2023 Nov 3;13(21):3413. doi: 10.3390/ani13213413 (PMC10648995; doi:10.3390/ani13213413)
Supplement: Supplementary file 1 [file animals-13-03413-s001.zip]

Archive with 1 entries (1 files):
- animals-2627813-supplementary.pdf
